# Supplementary material for: New Sesterterpenes from the Antarctic Sponge Suberites sp
Source: Mar Drugs. 2024 Dec 6;22(12):551. doi: 10.3390/md22120551 (PMC11676953; doi:10.3390/md22120551)
Supplement: Supplementary file 1 [file marinedrugs-22-00551-s001.zip]

Archive with 1 entries (1 files):
- marinedrugs-3318565-supplementary.pdf
